# Supplementary material for: Fatty Acid Amides Suppress Proliferation via Cannabinoid Receptors and Promote the Apoptosis of C6 Glioma Cells in Association with Akt Signaling Pathway Inhibition
Source: Pharmaceuticals (Basel). 2024 Jul 2;17(7):873. doi: 10.3390/ph17070873 (PMC11280372; doi:10.3390/ph17070873)
Supplement: Supplementary file 1 [file pharmaceuticals-17-00873-s001.zip]

Archive with 1 entries (1 files):
- pharmaceuticals-2990214-supplementary.pdf
